# Supplementary material for: A humanized mouse model for adeno-associated viral gene therapy
Source: Nat Commun. 2024 Mar 4;15:1955. doi: 10.1038/s41467-024-46017-0 (PMC10912671; doi:10.1038/s41467-024-46017-0)
Supplement: Supplementary file 4 — Source Data [file 41467_2024_46017_MOESM4_ESM.xlsx]

## Sheet: 1C
hAlb levels [mg/ml]
donor #1			donor #2
TIRF	TIRFA		TIRF	TIRFA
1.203	1.52105		2.75	0.7
0.72256	2.99		3.3211	1.46
0.9894	0.21		3.9533	3.43
0.43683	0.26		2.3449	3.81
0.6226	1.9557		0.78	0.17592
0.23622	4		0.15128	0.18727
0.7387	1		1.018	0.23
1.06			0.27452	1.724
2.57			2.4566	1.2452
3.31			1.2391	1.9377
2.09			0.2279	2.7897
0.98			0.1816	1.52
1.21			0.13041	0.5
2.22			0.1	0.87467
2.23			0.19
3.76			0.15
1.163			0.28
2.1322			0.24
			1.8546
			2.7802
			4.5502
			2.0577
			0.65093

## Sheet: 1D
TIRF donor #1 - hAlb levels [mg/ml]						TIRFA donor #1 - hAlb levels [mg/ml]
3 months	0.22943	0.5525	0.56365			3 months	0.123	0.4666	0.32308
7 months	3.76	1.163	2.1322			7 months	4	1.9557	1
TIRF donor #2 - hAlb levels [mg/ml]						TIRFA donor #2 - hAlb levels [mg/ml]
3 months	0.110385	0.02727	0.20014	0.220675		3 months	0.23	0.28776	0.411085	0.2	0.39	0.15
7 months	2.7802	0.65093	2.0577	4.5502		7 months	1.2452	1.9377	2.7897	0.87467	1.52	0.5

## Sheet: 2B
AAV8: % of human cells expressing tdTomato
TIRF humanized
% of human cells expressing tdTomato
15.8
28.8
44.4
39
34.9
22.5
TIRFA humanized
% of human cells expressing tdTomato
76
60
34.5
53.7
68
65.3
72.6
77.7
56.6

## Sheet: 2D
AAV9: % of human cells expressing tdTomato
TIRF humanized
3.4
3.6
1.7
2.1
1.9
TIRFA humanized
20.5
15.4
19.7
20.9
21.5

## Sheet: S2
AAV8 [vg/𝜇g DNA] fold change
	Liver		Spleen		Kidney		Heart		Lung		Skeletal muscle
	TIRF	TIRFA	TIRF	TIRFA	TIRF	TIRFA	TIRF	TIRFA	TIRF	TIRFA	TIRF	TIRFA
	166	341	5.2	0.88	4.39	0.567	0.738	0.424	7.54	0.3	1.2	1.19
	18059.9	2600	0.60074	1.13	282.822	1.26	706.625	0.621	112.459	1.5	121.8	0.895
	113693	12.1	37.1315	0.661	79.2304	1.64	637.91	0.731	82.0662	0.576	146.049	0.976
	18354.1	11111.7		10.6656		10.8639		12.5634		3.92826		3.41292
		44156.7		148.6		150.105		195.227		18.5773		4.11617
		19155.4		262.441		292.075		197.531		113.214		280.787
		11723.2
		49633.9

## Sheet: S3
AAV9 [vg/𝜇g DNA] fold change
	Liver		Spleen		Kidney		Heart		Lung		Skeletal muscle
	TIRF	TIRFA	TIRF	TIRFA	TIRF	TIRFA	TIRF	TIRFA	TIRF	TIRFA	TIRF	TIRFA
	41.8	337	1.24	1.25	0.291	0.926	1.73	0.911	1.02	1.61	0.943	0.682
	19.8	96	0.951	1.44	0.93	0.137	1.45	0.947	10.7	0.846	2.46	0.885
	34337.8	43105.2	70.6204	0.242012	59.2054	33.2294	478.81	14.862	17.5013	2.11781	40.9983	1
	21028.8	87774.4	0.950572	0.248248	57.1379	9.37745	297.619	10.0036	1.09453	1	15.3001	1.83208
	5675.13	38226.4					324.941	11.7114
	26038.2	6655.19					314.788	20.4292
	3587.32
